# Supplementary material for: Habitat-based CT radiomics enhances the ability to predict spread through air spaces in stage T1 invasive lung adenocarcinoma
Source: Front Oncol. 2024 Oct 11;14:1436189. doi: 10.3389/fonc.2024.1436189 (PMC11502297; doi:10.3389/fonc.2024.1436189)
Supplement: Supplementary file 1 [file DataSheet1.csv]

ID	label	group
185wanghuihua.nii.gz	0	train
044shanjinmei.nii.gz	1	train
063yejianguo.nii.gz	1	train
119zhangyongqiang.nii.gz	0	train
138chenwenjiao.nii.gz	0	train
196shenjinrong.nii.gz	0	train
190zhengbaijin.nii.gz	0	train
076zhangkunquan.nii.gz	1	train
075shenzizhong.nii.gz	1	train
172tianzhiwei.nii.gz	0	train
060feiyonggen.nii.gz	1	train
096guilili.nii.gz	1	train
013xujiemei.nii.gz	1	train
072hejintian.nii.gz	1	train
212hehongtian.nii.gz	0	train
184jiangguizhen.nii.gz	0	train
141chufang.nii.gz	0	train
020lingyinjiang.nii.gz	1	train
058zhugenlin.nii.gz	1	train
067shanxinhua.nii.gz	1	train
153maojinyan.nii.gz	0	train
064chenalin.nii.gz	1	train
151yaojinmei.nii.gz	0	train
207wumingqing.nii.gz	0	train
175chuyudi.nii.gz	0	train
016sunxiaoe.nii.gz	1	train
144fanyinfeng.nii.gz	0	train
011wangziquan.nii.gz	1	train
210gandefeng.nii.gz	0	train
116shenfae.nii.gz	1	train
217jiangyumei.nii.gz	0	train
037panguiqing.nii.gz	1	train
118songqun.nii.gz	0	train
005yangzhiying.nii.gz	1	train
115liubaohong.nii.gz	1	train
189sunbaiqin.nii.gz	0	train
168zhangwenqin.nii.gz	0	train
186caiaming.nii.gz	0	train
023wuxueping.nii.gz	1	train
082zhuyunqing.nii.gz	1	train
053dingwenqiang.nii.gz	1	train
173zhanglanxiang.nii.gz	0	train
124lixiuqiong.nii.gz	0	train
014xumeihua.nii.gz	1	train
129xuzhengmei.nii.gz	0	train
195huzeyuan.nii.gz	0	train
073tuhongxing.nii.gz	1	train
050xuhuoqing.nii.gz	1	train
021yanhuixin.nii.gz	1	train
112maohezhen.nii.gz	1	train
036wengjufang.nii.gz	1	train
071zhangajian.nii.gz	1	train
080zouxindi.nii.gz	1	train
093zhujinbao.nii.gz	1	train
098shitianfa.nii.gz	1	train
122zhuguifang.nii.gz	0	train
089zhujiankun.nii.gz	1	train
030yuzhongmei.nii.gz	1	train
162panxiaoqin.nii.gz	0	train
061chenchunhua.nii.gz	1	train
193zhuxingmei.nii.gz	0	train
070qianahei.nii.gz	1	train
140yuxinmin.nii.gz	0	train
128zhuxinrong.nii.gz	0	train
201lizhixiang.nii.gz	0	train
213zhangzixiang.nii.gz	0	train
065yueqiner.nii.gz	1	train
155xumeiying.nii.gz	0	train
156zhuhuizheng.nii.gz	0	train
130caifengying.nii.gz	0	train
083wangxinfu.nii.gz	1	train
154luajian.nii.gz	0	train
147qiujianhong.nii.gz	0	train
077zhangyuying.nii.gz	1	train
033shenhuijiang.nii.gz	1	train
152huangpeihua.nii.gz	0	train
216panjinshui.nii.gz	0	train
143dingminhua.nii.gz	0	train
135shendefa.nii.gz	0	train
188zhaoliting.nii.gz	0	train
048lugenmei.nii.gz	1	train
176songxinlin.nii.gz	0	train
010yangxinzhu.nii.gz	1	train
179zhujianzheng.nii.gz	0	train
015zhangbaimin.nii.gz	1	train
095zhoujialin.nii.gz	1	train
017yaojianying.nii.gz	1	train
171zhuangfengzhu.nii.gz	0	train
086shizimei.nii.gz	1	train
034chenhuiping.nii.gz	1	train
159zhangbaoyu.nii.gz	0	train
211wangxaiofang.nii.gz	0	train
079lumin.nii.gz	1	train
092tongyoudi.nii.gz	1	train
133nihuiying.nii.gz	0	train
126yaoshuirong.nii.gz	0	train
068lubaiqing.nii.gz	1	train
012yaoyindi.nii.gz	1	train
209yaomin.nii.gz	0	train
110liuyinzhu.nii.gz	1	train
109huyongfa.nii.gz	1	train
101zhangmingyao.nii.gz	1	train
137liangyuzhen.nii.gz	0	train
205yanxiaofen.nii.gz	0	train
019qianchuncai.nii.gz	1	train
149yaoyunnan.nii.gz	0	train
181wushuange.nii.gz	0	train
039niuyueqin.nii.gz	1	train
069hezhixue.nii.gz	1	train
003zhangjiane.nii.gz	1	train
032yanjiansong.nii.gz	1	train
202huangjindi.nii.gz	0	train
106pujiuying.nii.gz	1	train
166zhangjinfeng.nii.gz	0	train
111shenqinfang.nii.gz	1	train
134zhuyatou.nii.gz	0	train
001feigennan.nii.gz	1	train
059zhangfuren.nii.gz	1	train
006fufaxiang.nii.gz	1	train
215jincailing.nii.gz	0	train
104zhuapei.nii.gz	1	train
131daijingjing.nii.gz	0	train
042zhoufadi.nii.gz	1	train
107qianyincai.nii.gz	1	train
139shenrongzhen.nii.gz	0	train
123jianjinshu.nii.gz	0	train
148shenxinquan.nii.gz	0	train
127minjianguo.nii.gz	0	train
087fengxiaomei.nii.gz	1	train
031wufajiang.nii.gz	1	train
177hushiqin.nii.gz	0	train
066caidingchao.nii.gz	1	train
045liushengli.nii.gz	1	train
028fanxinbing.nii.gz	1	train
081lujianqian.nii.gz	1	train
183qiangene.nii.gz	0	train
114yaolifu.nii.gz	1	train
145lijiahua.nii.gz	0	train
206huxuefang.nii.gz	0	train
008zhongjichuan.nii.gz	1	train
160fenggenzhu.nii.gz	0	train
113shenhanfang.nii.gz	1	train
157xiecailian.nii.gz	0	train
192shijianping.nii.gz	0	train
009shenajin.nii.gz	1	train
074shendaxing.nii.gz	1	train
146yuyunfei.nii.gz	0	train
120yangshuizhu.nii.gz	0	train
191gupeihua.nii.gz	0	train
208panxueming.nii.gz	0	train
100caojinsong.nii.gz	1	train
022pangenfa.nii.gz	1	test
056xituying.nii.gz	1	test
214shenyinghua.nii.gz	0	test
054ruansuxing.nii.gz	1	test
027guanlianhong.nii.gz	1	test
218heguiying.nii.gz	0	test
161lusijia.nii.gz	0	test
029songmeihua.nii.gz	1	test
007zhusulinn.nii.gz	1	test
182kongmanhua.nii.gz	0	test
136gujindi.nii.gz	0	test
026shenliangen.nii.gz	1	test
097tangchuanwu.nii.gz	1	test
164wukunmei.nii.gz	0	test
165yuhuirong.nii.gz	0	test
150pengguigen.nii.gz	0	test
121yangjuru.nii.gz	0	test
038tuyindi.nii.gz	1	test
094wuxinquan.nii.gz	1	test
203cuijiafang.nii.gz	0	test
055wurongjiang.nii.gz	1	test
197zhangzhiming.nii.gz	0	test
099zhushuilin.nii.gz	1	test
043zhangjinshui.nii.gz	1	test
174bailiying.nii.gz	0	test
049zhoushuifu.nii.gz	1	test
078liuxigen.nii.gz	1	test
163wujiaxiang.nii.gz	0	test
103xumingjiang.nii.gz	1	test
004fengqiqiong.nii.gz	1	test
090heruimin.nii.gz	1	test
088luyunna.nii.gz	1	test
052jiangmeiwen.nii.gz	1	test
198shadexi.nii.gz	0	test
035huangxiaoping.nii.gz	1	test
169yangruiying.nii.gz	0	test
047luchangan.nii.gz	1	test
187louyuelu.nii.gz	0	test
132zhongyi.nii.gz	0	test
158luoamei.nii.gz	0	test
194buminghua.nii.gz	0	test
199yangminshi.nii.gz	0	test
018zhoucaixian.nii.gz	1	test
219luyunzhao.nii.gz	0	test
040shenyongmao.nii.gz	1	test
085gaoshengyong.nii.gz	1	test
041zhouhuanxian.nii.gz	1	test
108fenghongzhang.nii.gz	1	test
057zhangatuan.nii.gz	1	test
105caisongquan.nii.gz	1	test
125linfengying.nii.gz	0	test
204zhangqiangshuo.nii.gz	0	test
167wangyuefang.nii.gz	0	test
025wangdexing.nii.gz	1	test
102wualin.nii.gz	1	test
091yangjianshun.nii.gz	1	test
051yangshuimei.nii.gz	1	test
142shenshuifa.nii.gz	0	test
062yeagan.nii.gz	1	test
024wanglinlin.nii.gz	1	test
046lushuihua.nii.gz	1	test
002hujianfang.nii.gz	1	test
180gaoxiaolin.nii.gz	0	test
170yangfeiyun.nii.gz	0	test
200zhangqin.nii.gz	0	test
178wangbangqi.nii.gz	0	test
